# Supplementary material for: Involvement of Laccase2 in Cuticle Sclerotization of the Whitefly, Bemisia tabaci Middle East–Asia Minor 1
Source: Insects. 2022 May 18;13(5):471. doi: 10.3390/insects13050471 (PMC9144992; doi:10.3390/insects13050471)
Supplement: Supplementary file 1 [file insects-13-00471-s001.zip]

Archive with 1 entries (1 files):
- insects-1696334-supplementary.pdf
